# Supplementary material for: Humans and seasonal climate variability threaten large-bodied coral reef fish with small ranges
Source: Nat Commun. 2016 Feb 3;7:10491. doi: 10.1038/ncomms10491 (PMC4742806; doi:10.1038/ncomms10491)
Supplement: Supplementary Data 1 — Study species and their biological traits, including maximum adult total length (Size), geographical range size (extent of occurrence; EOO), diet (FC: piscivore; HD: herbivoredetritivore feeding mainly on turf, micro-algae and detritus; HM: herbivores feeding mainly on large fleshy algae; IM: mobile invertebrate feeders; IS: sessile invertebrate feeders; OM: omnivores; PK: plankton feeders), home range(Sed: sedentary; Mob: mobile; VMob: very mobile), diel activity and schooling behaviour (Sol: solitary; Pair: paired; SmallG: small groups; MedG: medium groups; LargeG: large groups). Fish codes indicated in bold indicate largebodied, small-ranged fishes (Size = 50 cm and EOO < 90 × 106 km2). [file ncomms10491-s2.xlsx]

## Sheet: Sheet1
FISH CODE	FAMILY	GENUS	SPECIES	Size (cm)	EOO (106 km2)	Diet	Home range	Activity	Schooling
	Acanthuridae	Acanthurus	albipectoralis	33	20.43	PK	VMob	Day	MedG
	Acanthuridae	Acanthurus	auranticavus	45	52.47	HD	Mob	Day	LargeG
	Acanthuridae	Acanthurus	bariene	50	58.67	HD	Mob	Day	Sol
	Acanthuridae	Acanthurus	blochii	45	118.7	HD	Mob	Day	SmallG
ACADUSS	Acanthuridae	Acanthurus	dussumieri	54	136.86	HD	Mob	Day	SmallG
	Acanthuridae	Acanthurus	fowleri	45	18.67	HD	Mob	Day	Sol
	Acanthuridae	Acanthurus	grammoptilus	35	25.33	HD	Mob	Day	SmallG
ACALEUC	Acanthuridae	Acanthurus	leucocheilus	45	67.04	HD	Mob	Day	SmallG
	Acanthuridae	Acanthurus	lineatus	38	117.73	HD	Sed	Day	Sol
	Acanthuridae	Acanthurus	maculiceps	40	62.09	HD	Mob	Day	SmallG
ACAMATA	Acanthuridae	Acanthurus	mata	50	117.35	PK	VMob	Day	LargeG
	Acanthuridae	Acanthurus	nigricans	21.3	134.26	HD	Sed	Day	SmallG
	Acanthuridae	Acanthurus	nigrofuscus	21	133.54	HD	Sed	Day	SmallG
	Acanthuridae	Acanthurus	nigroris	25	54.81	HD	Sed	Day	SmallG
	Acanthuridae	Acanthurus	nigricauda	40	102.11	HD	Mob	Day	SmallG
	Acanthuridae	Acanthurus	olivaceus	35	89.52	HD	Mob	Day	MedG
	Acanthuridae	Acanthurus	pyroferus	25	74.85	HD	Sed	Day	Sol
	Acanthuridae	Acanthurus	thompsoni	27	113.49	PK	VMob	Day	MedG
	Acanthuridae	Acanthurus	triostegus	27	163.62	HD	VMob	Day	LargeG
ACAXANT	Acanthuridae	Acanthurus	xanthopterus	70	161.42	HD	Mob	Day	MedG
	Acanthuridae	Ctenochaetus	binotatus	22	108.33	OM	Sed	Day	SmallG
	Acanthuridae	Ctenochaetus	strigosus	14.6	115.57	OM	Sed	Day	SmallG
	Acanthuridae	Ctenochaetus	striatus	26	122.55	OM	Sed	Day	MedG
NASBRAC	Acanthuridae	Naso	brachycentron	90	95.65	HM	VMob	Day	MedG
NASBREV	Acanthuridae	Naso	brevirostris	60	161.8	OM	VMob	Day	LargeG
NASHEXA	Acanthuridae	Naso	hexacanthus	75	152.17	PK	VMob	Day	LargeG
	Acanthuridae	Naso	lituratus	46	144.65	HM	Mob	Day	SmallG
	Acanthuridae	Naso	tuberosus	60	38.68	HM	VMob	Day	MedG
NASUNIC	Acanthuridae	Naso	unicornis	70	139.69	HM	Mob	Day	SmallG
NASVLAM	Acanthuridae	Naso	vlamingii	60	128.45	PK	VMob	Day	SmallG
	Acanthuridae	Paracanthurus	hepatus	31	115.02	HD	Sed	Day	MedG
	Acanthuridae	Zebrasoma	scopas	40	117.06	HD	Mob	Day	SmallG
	Acanthuridae	Zebrasoma	veliferum	40	133.54	HD	Mob	Day	Pair
	Chaetodontidae	Chaetodon	adiergastos	20	16.85	IM	Sed	Day	Pair
	Chaetodontidae	Chaetodon	aureofasciatus	12.5	13.75	IS	Sed	Day	Pair
	Chaetodontidae	Chaetodon	auriga	23	156.09	IM	Sed	Day	Pair
	Chaetodontidae	Chaetodon	baronessa	16	43.35	IS	Sed	Day	Pair
	Chaetodontidae	Chaetodon	bennetti	20	105.78	IS	Sed	Day	Pair
	Chaetodontidae	Chaetodon	citrinellus	13	119.29	IS	Sed	Day	Pair
	Chaetodontidae	Chaetodon	ephippium	30	86.9	IS	Sed	Day	Pair
	Chaetodontidae	Chaetodon	flavirostris	20	47.51	IS	Sed	Day	Pair
	Chaetodontidae	Chaetodon	kleinii	15	132.57	PK	Sed	Day	Pair
	Chaetodontidae	Chaetodon	lineolatus	30	132.27	IS	Sed	Day	Pair
	Chaetodontidae	Chaetodon	lunula	20	144.63	IS	Sed	Both	Pair
	Chaetodontidae	Chaetodon	melannotus	18	104.17	IS	Sed	Day	Pair
	Chaetodontidae	Chaetodon	mertensii	12.5	95.47	IM	Sed	Day	Pair
	Chaetodontidae	Chaetodon	meyeri	20	130.55	IS	Sed	Day	Pair
	Chaetodontidae	Chaetodon	ornatissimus	20	89.77	IS	Sed	Day	Pair
	Chaetodontidae	Chaetodon	oxycephalus	25	37.85	IS	Sed	Day	Pair
	Chaetodontidae	Chaetodon	pelewensis	12.5	50.33	IS	Sed	Day	Pair
	Chaetodontidae	Chaetodon	plebeius	15	45.69	IS	Sed	Day	Pair
	Chaetodontidae	Chaetodon	punctatofasciatus	12	54.33	IS	Sed	Day	Pair
	Chaetodontidae	Chaetodon	rafflesii	18	55.79	IS	Sed	Day	Pair
	Chaetodontidae	Chaetodon	rainfordi	15	12.95	OM	Sed	Day	Pair
	Chaetodontidae	Chaetodon	reticulatus	18	66.99	IS	Sed	Day	Pair
	Chaetodontidae	Chaetodon	semeion	26	56.18	IM	Sed	Day	Pair
	Chaetodontidae	Chaetodon	speculum	18	70.82	IS	Sed	Day	Sol
	Chaetodontidae	Chaetodon	trifascialis	18	129.59	IS	Sed	Day	Pair
	Chaetodontidae	Chaetodon	lunulatus	14	77.64	IS	Sed	Day	Pair
	Chaetodontidae	Chaetodon	ulietensis	15	97.32	OM	Sed	Day	Pair
	Chaetodontidae	Chaetodon	unimaculatus	20	148.62	IS	Sed	Day	Pair
	Chaetodontidae	Chaetodon	vagabundus	23	128.09	IM	Sed	Day	Pair
	Chaetodontidae	Chelmon	rostratus	20	51.04	IM	Sed	Day	Pair
	Chaetodontidae	Forcipiger	flavissimus	22	172.01	IM	Sed	Day	Pair
	Chaetodontidae	Forcipiger	longirostris	22	107.52	IM	Sed	Day	Pair
	Chaetodontidae	Hemitaurichthys	polylepis	18	75.13	PK	Mob	Day	SmallG
	Labridae	Cheilinus	fasciatus	40	101.71	IM	Mob	Day	Sol
	Labridae	Cheilinus	trilobatus	45	118.59	IM	Mob	Day	Sol
CHEUNDU	Labridae	Cheilinus	undulatus	229	122.05	IM	Mob	Day	Sol
	Labridae	Choerodon	fasciatus	30	25.95	IM	Mob	Day	Sol
CORAYGU	Labridae	Coris	aygula	70	132.27	IM	Mob	Day	Sol
	Labridae	Coris	gaimard	40	126.8	IM	Mob	Day	Sol
	Labridae	Epibulus	insidiator	38	126.82	FC	Mob	Day	Sol
	Labridae	Gomphosus	varius	30	110.25	IM	Mob	Day	Sol
	Labridae	Halichoeres	biocellatus	12	45.81	IM	Mob	Day	Sol
	Labridae	Halichoeres	hortulanus	27	120.84	IM	Mob	Day	Sol
	Labridae	Hemigymnus	fasciatus	80	123.46	IM	Mob	Day	Sol
HEMMELT	Labridae	Hemigymnus	melapterus	37	109.27	IM	Mob	Day	Sol
	Labridae	Oxycheilinus	digrammus	40	115.21	FC	Mob	Day	Sol
	Labridae	Oxycheilinus	unifasciatus	46	77.84	FC	Mob	Day	SmallG
	Lethrinidae	Gnathodentex	aureolineatus	30	113.86	IM	Mob	Night	LargeG
	Lethrinidae	Lethrinus	atkinsoni	50	92.71	IM	VMob	Night	MedG
LETERUS	Lethrinidae	Lethrinus	erythropterus	50	60.96	IM	VMob	Night	SmallG
LETERYT	Lethrinidae	Lethrinus	erythracanthus	70	92.18	IM	VMob	Night	Sol
	Lethrinidae	Lethrinus	harak	50	97.05	IM	Mob	Day	SmallG
	Lethrinidae	Lethrinus	laticaudis	56	25.27	IM	VMob	Night	MedG
	Lethrinidae	Lethrinus	lentjan	52	95	IM	Mob	Night	SmallG
LETMINI	Lethrinidae	Lethrinus	miniatus	90	66.49	FC	VMob	Both	SmallG
LETNEBU	Lethrinidae	Lethrinus	nebulosus	87	114.04	IM	VMob	Night	MedG
	Lethrinidae	Lethrinus	obsoletus	50	107.99	IM	Mob	Night	SmallG
LETOLIV	Lethrinidae	Lethrinus	olivaceus	100	109.12	FC	VMob	Both	Sol
	Lethrinidae	Lethrinus	ornatus	45	41.11	IM	VMob	Night	SmallG
	Lethrinidae	Lethrinus	rubrioperculatus	50	107.98	IM	VMob	Both	MedG
	Lethrinidae	Lethrinus	semicinctus	35	57.72	IM	VMob	Night	MedG
LETXANT	Lethrinidae	Lethrinus	xanthochilus	70	102.43	IM	VMob	Both	Sol
MONGRAN	Lethrinidae	Monotaxis	grandoculis	60	133.54	IM	Mob	Night	Sol
	Lutjanidae	Lutjanus	adetii	50	5.48	IM	Mob	Night	MedG
LUTARGE	Lutjanidae	Lutjanus	argentimaculatus	150	115.54	FC	Mob	Night	MedG
	Lutjanidae	Lutjanus	biguttatus	25	40.5	IM	Mob	Night	MedG
LUTBOHA	Lutjanidae	Lutjanus	bohar	90	123.46	FC	Mob	Night	MedG
	Lutjanidae	Lutjanus	carponotatus	40	35.81	FC	Mob	Night	MedG
	Lutjanidae	Lutjanus	decussatus	35	37.85	FC	Mob	Both	SmallG
	Lutjanidae	Lutjanus	fulviflammus	35	116.01	IM	Mob	Both	MedG
	Lutjanidae	Lutjanus	fulvus	40	130.8	IM	Mob	Both	SmallG
LUTGIBB	Lutjanidae	Lutjanus	gibbus	50	130.52	IM	Mob	Both	MedG
	Lutjanidae	Lutjanus	kasmira	40	133.54	IM	Mob	Night	LargeG
LUTLEMN	Lutjanidae	Lutjanus	lemniscatus	65	58.27	IM	Mob	Night	SmallG
	Lutjanidae	Lutjanus	lutjanus	35	94.57	IM	Mob	Night	LargeG
LUTMONO	Lutjanidae	Lutjanus	monostigma	60	114.56	FC	Mob	Night	SmallG
	Lutjanidae	Lutjanus	quinquelineatus	38	81.2	IM	Mob	Night	LargeG
	Lutjanidae	Lutjanus	rivulatus	80	103.74	FC	Mob	Night	Sol
	Lutjanidae	Lutjanus	russellii	50	103.47	FC	Mob	Night	SmallG
	Lutjanidae	Lutjanus	sebae	116	95.07	FC	Mob	Night	SmallG
	Lutjanidae	Lutjanus	vitta	40	92.65	FC	Mob	Night	MedG
	Pomacentridae	Acanthochromis	polyacanthus	14	28.92	OM	Sed	Day	MedG
	Pomacentridae	Amblyglyphidodon	aureus	13	42.04	PK	Sed	Day	SmallG
	Pomacentridae	Amblyglyphidodon	curacao	11	44.7	PK	Sed	Day	MedG
	Pomacentridae	Amblyglyphidodon	leucogaster	13	90.81	PK	Sed	Day	MedG
	Pomacentridae	Amphiprion	akindynos	9	18.74	PK	Sed	Day	SmallG
	Pomacentridae	Amphiprion	chrysopterus	17	42.04	PK	Sed	Day	SmallG
	Pomacentridae	Amphiprion	clarkii	15	84	PK	Sed	Day	SmallG
	Pomacentridae	Amphiprion	melanopus	12	42.82	PK	Sed	Day	SmallG
	Pomacentridae	Amphiprion	perideraion	10	46.4	PK	Sed	Day	SmallG
	Pomacentridae	Cheiloprion	labiatus	6	29.8	IS	Sed	Day	Sol
	Pomacentridae	Chromis	acares	4	62.36	PK	Sed	Day	MedG
	Pomacentridae	Chromis	agilis	7.5	104.76	PK	Sed	Day	MedG
	Pomacentridae	Chromis	atripectoralis	12	93.71	PK	Sed	Day	LargeG
	Pomacentridae	Chromis	amboinensis	9	39.9	PK	Sed	Day	MedG
	Pomacentridae	Chromis	atripes	9	44.84	PK	Sed	Day	MedG
	Pomacentridae	Chromis	chrysura	14	65.04	PK	Sed	Day	MedG
	Pomacentridae	Chromis	iomelas	8	26.61	PK	Sed	Day	MedG
	Pomacentridae	Chromis	lepidolepis	9	99.83	PK	Sed	Day	MedG
	Pomacentridae	Chromis	lineata	7	24.59	PK	Sed	Day	MedG
	Pomacentridae	Chromis	margaritifer	9	66.1	PK	Sed	Day	MedG
	Pomacentridae	Chromis	nitida	7	1.38	PK	Sed	Day	MedG
	Pomacentridae	Chromis	retrofasciata	4	31.7	PK	Sed	Day	MedG
	Pomacentridae	Chromis	ternatensis	10	106.76	PK	Sed	Day	MedG
	Pomacentridae	Chromis	vanderbilti	4.5	72.18	PK	Sed	Day	LargeG
	Pomacentridae	Chromis	viridis	8	116.07	PK	Sed	Day	LargeG
	Pomacentridae	Chromis	weberi	13.5	122.28	PK	Sed	Day	MedG
	Pomacentridae	Chromis	xanthochira	14	41.2	PK	Sed	Day	LargeG
	Pomacentridae	Chromis	xanthura	15	94.31	PK	Sed	Day	LargeG
	Pomacentridae	Chrysiptera	biocellata	12.5	87.72	OM	Sed	Day	SmallG
	Pomacentridae	Chrysiptera	flavipinnis	8	10.44	OM	Sed	Day	SmallG
	Pomacentridae	Chrysiptera	rex	7	29.33	OM	Sed	Day	SmallG
	Pomacentridae	Chrysiptera	rollandi	7.5	49.81	OM	Sed	Day	SmallG
	Pomacentridae	Chrysiptera	talboti	6	33.42	OM	Sed	Day	SmallG
	Pomacentridae	Dascyllus	aruanus	10	122.02	PK	Sed	Day	MedG
	Pomacentridae	Dascyllus	reticulatus	9	93.85	PK	Sed	Day	MedG
	Pomacentridae	Dascyllus	trimaculatus	11	129.38	PK	Sed	Day	SmallG
	Pomacentridae	Dischistodus	melanotus	16	27.91	HD	Sed	Day	Sol
	Pomacentridae	Dischistodus	perspicillatus	18	28.03	HD	Sed	Day	SmallG
	Pomacentridae	Dischistodus	prosopotaenia	17	29.81	HD	Sed	Day	SmallG
	Pomacentridae	Dischistodus	pseudochrysopoecilus	18	17.36	HD	Sed	Day	SmallG
	Pomacentridae	Hemiglyphidodon	plagiometopon	18	48.01	HD	Sed	Day	SmallG
	Pomacentridae	Neoglyphidodon	melas	18	90.18	OM	Sed	Day	Sol
	Pomacentridae	Neoglyphidodon	nigroris	13	39.9	OM	Sed	Day	SmallG
	Pomacentridae	Neoglyphidodon	polyacanthus	12	13.95	OM	Sed	Day	SmallG
	Pomacentridae	Neopomacentrus	azysron	7.5	80.82	PK	Sed	Day	LargeG
	Pomacentridae	Neopomacentrus	bankieri	8	63.04	PK	Sed	Day	LargeG
	Pomacentridae	Neopomacentrus	cyanomos	10	87.06	PK	Sed	Day	LargeG
	Pomacentridae	Plectroglyphidodon	dickii	11	117.97	OM	Sed	Day	Sol
	Pomacentridae	Plectroglyphidodon	johnstonianus	14	128.05	HD	Sed	Day	Sol
	Pomacentridae	Plectroglyphidodon	lacrymatus	10	122.02	OM	Sed	Day	Sol
	Pomacentridae	Pomacentrus	adelus	8.5	41.99	HD	Sed	Day	SmallG
	Pomacentridae	Pomacentrus	amboinensis	9	48.6	OM	Sed	Day	MedG
	Pomacentridae	Pomacentrus	australis	8	2.41	OM	Sed	Day	SmallG
	Pomacentridae	Pomacentrus	bankanensis	9	47.56	OM	Sed	Day	SmallG
	Pomacentridae	Pomacentrus	brachialis	8	49.55	PK	Sed	Day	MedG
	Pomacentridae	Pomacentrus	chrysurus	9	82.05	OM	Sed	Day	SmallG
	Pomacentridae	Pomacentrus	coelestis	9	73.3	OM	Sed	Day	MedG
	Pomacentridae	Pomacentrus	grammorhynchus	9	30.52	OM	Sed	Day	SmallG
	Pomacentridae	Pomacentrus	imitator	11	14.54	PK	Sed	Day	MedG
	Pomacentridae	Pomacentrus	lepidogenys	9	40.61	PK	Sed	Day	SmallG
	Pomacentridae	Pomacentrus	moluccensis	9	42.84	OM	Sed	Day	MedG
	Pomacentridae	Pomacentrus	nagasakiensis	10	51.71	PK	Sed	Day	SmallG
	Pomacentridae	Pomacentrus	philippinus	10	55.52	PK	Sed	Day	MedG
	Pomacentridae	Pomacentrus	tripunctatus	7.5	61.81	OM	Sed	Day	SmallG
	Pomacentridae	Pomacentrus	vaiuli	10	57.25	OM	Sed	Day	SmallG
	Pomacentridae	Pomacentrus	wardi	8	14.39	OM	Sed	Day	SmallG
	Pomacentridae	Pomachromis	richardsoni	6	62.39	PK	Sed	Day	MedG
	Pomacentridae	Premnas	biaculeatus	17	57.02	PK	Sed	Day	SmallG
	Pomacentridae	Stegastes	apicalis	15	15.21	HD	Sed	Day	SmallG
	Pomacentridae	Stegastes	fasciolatus	15	120.49	HD	Sed	Day	SmallG
	Pomacentridae	Stegastes	gascoynei	15	7.6	HD	Sed	Day	SmallG
	Pomacentridae	Stegastes	nigricans	14	108.14	HD	Sed	Day	MedG
BOLMURI	Scaridae	Bolbometopon	muricatum	130	100.39	IS	VMob	Day	MedG
	Scaridae	Calotomus	carolinus	54	144.5	HD	Mob	Day	Sol
CETBICO	Scaridae	Cetoscarus	bicolor	90	104.76	HD	Mob	Day	SmallG
CHSBLEE	Scaridae	Chlorurus	bleekeri	49	40.7	OM	Mob	Day	SmallG
	Scaridae	Chlorurus	japanensis	31	75.45	OM	Mob	Day	Sol
CHSMICR	Scaridae	Chlorurus	microrhinos	70	67.88	OM	Mob	Day	SmallG
	Scaridae	Chlorurus	sordidus	40	129.13	OM	Mob	Day	SmallG
HIPLONG	Scaridae	Hipposcarus	longiceps	60	62.54	OM	Mob	Day	MedG
SCAALTI	Scaridae	Scarus	altipinnis	60	63.81	OM	Mob	Day	LargeG
	Scaridae	Scarus	chameleon	31	55.67	OM	Mob	Day	Sol
	Scaridae	Scarus	dimidiatus	40	78.05	OM	Mob	Day	SmallG
	Scaridae	Scarus	flavipectoralis	40	42.2	OM	Mob	Day	Sol
	Scaridae	Scarus	forsteni	55	88.9	OM	Mob	Day	Sol
	Scaridae	Scarus	frenatus	47	118.64	OM	Mob	Day	Sol
SCAGHOB	Scaridae	Scarus	ghobban	90	165.96	OM	Mob	Day	SmallG
	Scaridae	Scarus	globiceps	27	111.44	OM	Mob	Day	Sol
	Scaridae	Scarus	longipinnis	40	19.52	OM	Mob	Day	Sol
	Scaridae	Scarus	niger	40	117.3	OM	Mob	Day	Sol
	Scaridae	Scarus	oviceps	35	74.8	OM	Mob	Day	Sol
SCAPRAS	Scaridae	Scarus	prasiognathos	70	62.15	OM	Mob	Day	LargeG
	Scaridae	Scarus	psittacus	30	131.94	OM	Mob	Day	MedG
SCARIVU	Scaridae	Scarus	rivulatus	40	68.12	OM	Mob	Day	MedG
SCARUBR	Scaridae	Scarus	rubroviolaceus	70	163.4	OM	Mob	Day	SmallG
	Scaridae	Scarus	schlegeli	40	63.82	OM	Mob	Day	MedG
	Scaridae	Scarus	spinus	30	49.52	OM	Mob	Day	Sol
AETROGA	Serranidae	Aethaloperca	rogaa	60	98.07	FC	Mob	Both	Sol
CEPARGU	Serranidae	Cephalopholis	argus	60	132.27	FC	Sed	Both	Sol
	Serranidae	Cephalopholis	cyanostigma	40	32.09	FC	Sed	Both	Sol
	Serranidae	Cephalopholis	microprion	25	25.29	FC	Sed	Both	Sol
	Serranidae	Cephalopholis	miniata	45	111.87	FC	Sed	Both	Sol
	Serranidae	Cephalopholis	urodeta	28	112.7	FC	Sed	Both	Sol
	Serranidae	Cromileptes	altivelis	70	69.56	FC	Mob	Both	Sol
	Serranidae	Epinephelus	fasciatus	40	130.29	FC	Mob	Both	Sol
	Serranidae	Epinephelus	macrospilos	51	92.33	FC	Mob	Both	Sol
	Serranidae	Epinephelus	merra	31	115.08	FC	Mob	Both	Sol
	Serranidae	Epinephelus	spilotoceps	35	92.07	FC	Mob	Both	Sol
	Serranidae	Gracila	albomarginata	40	86.2	FC	VMob	Day	Sol
PMSAREO	Serranidae	Plectropomus	areolatus	73	86.56	FC	Mob	Day	Sol
PMSLAEV	Serranidae	Plectropomus	laevis	125	105.78	FC	Mob	Day	Sol
PMSLEOP	Serranidae	Plectropomus	leopardus	120	90.31	FC	Mob	Day	Sol
PMSMACU	Serranidae	Plectropomus	maculatus	100	79.54	FC	Mob	Day	Sol
	Serranidae	Plectropomus	oligacanthus	75	30.08	FC	Mob	Day	Sol
	Serranidae	Variola	louti	83	123.46	FC	Mob	Day	Sol
	Siganidae	Siganus	argenteus	40	118.35	HD	VMob	Day	LargeG
	Siganidae	Siganus	corallinus	35	60.42	HD	Mob	Day	Pair
	Siganidae	Siganus	doliatus	25	35.24	HD	Mob	Day	Pair
	Siganidae	Siganus	javus	53	48.49	HD	Mob	Day	SmallG
	Siganidae	Siganus	lineatus	43	49.83	HD	VMob	Day	MedG
	Siganidae	Siganus	punctatissimus	35	39.96	HD	Mob	Day	Pair
	Siganidae	Siganus	punctatus	40	50.88	HD	Mob	Day	Pair
	Siganidae	Siganus	puellus	38	44.45	HD	Mob	Day	Pair
	Siganidae	Siganus	vulpinus	25	42.6	HD	Mob	Day	Pair
	Zanclidae	Zanclus	cornutus	23	176.79	OM	Mob	Day	SmallG
